# Supplementary material for: Characterisation of IS1311 in Mycobacterium avium subspecies paratuberculosis genomes: Typing, continental clustering, microbial evolution and host adaptation
Source: PLoS One. 2024 Feb 13;19(2):e0294570. doi: 10.1371/journal.pone.0294570 (PMC10863896; doi:10.1371/journal.pone.0294570)
Supplement: S1 File — (XLSX) [file pone.0294570.s002.xlsx]

## Sheet: SRA
ID
ERR026339
ERR026340
ERR026341
ERR026342
ERR026343
ERR026344
ERR026345
ERR026346
ERR026347
ERR026348
ERR026349
ERR026350
ERR026780
ERR026781
ERR026782
ERR026785
ERR026787
ERR026789
ERR026790
ERR026793
ERR026794
ERR026796
ERR026803
ERR026805
ERR026806
ERR026807
ERR026808
ERR026809
ERR026810
ERR026811
ERR026812
ERR026813
ERR026814
ERR026815
ERR026816
ERR026818
ERR026819
ERR026820
ERR026821
ERR026822
ERR026823
ERR026824
ERR026825
ERR026826
ERR026827
ERR026828
ERR037384
ERR037385
ERR037386
ERR037387
ERR037388
ERR037389
ERR037390
ERR037391
ERR037392
ERR037393
ERR037394
ERR037395
ERR037948
ERR037949
ERR037950
ERR037951
ERR037952
ERR037953
ERR037954
ERR037956
ERR037957
ERR037958
ERR037959
ERR037960
ERR037961
ERR037962
ERR037963
ERR037964
ERR037965
ERR037966
ERR037967
ERR037968
ERR037969
ERR037970
ERR037971
ERR037972
ERR037973
ERR037974
ERR037975
ERR037976
ERR037977
ERR037978
ERR037979
ERR037980
ERR037981
ERR037982
ERR037983
ERR037984
ERR037985
ERR037987
ERR037988
ERR037989
ERR037990
ERR037991
ERR037992
ERR037993
ERR037994
ERR037995
ERR037996
ERR037997
ERR037998
ERR037999
ERR038000
ERR038001
ERR038002
ERR038003
ERR038004
ERR038005
ERR038006
ERR038007
ERR038008
ERR038009
ERR038010
ERR038011
ERR038012
ERR038013
ERR038014
ERR038015
ERR038016
ERR038017
ERR038019
ERR038020
ERR038021
ERR038022
ERR038023
ERR038024
ERR038025
ERR038026
ERR038027
ERR038028
ERR038029
ERR038619
ERR038620
ERR038621
ERR038622
ERR038623
ERR038624
ERR038625
ERR038626
ERR038627
ERR038628
ERR038629
ERR038630
ERR040075
ERR040076
ERR040077
ERR040078
ERR040079
ERR040080
ERR040081
ERR040082
ERR040083
ERR040084
ERR040085
ERR045295
ERR045296
ERR045297
ERR045298
ERR045299
ERR045300
ERR248981
ERR248982
ERR248983
ERR248984
ERR248985
ERR248986
ERR248987
ERR266514
ERR266515
ERR266518
ERR4560303
ERR4560304
ERR4560305
ERR4560306
ERR4560307
ERR4560308
ERR4560309
ERR4560310
ERR4560311
ERR4560312
ERR4560313
ERR4560314
ERR4560315
ERR4560316
ERR4560317
ERR4560318
ERR4560319
ERR4560320
ERR4560321
ERR4560322
ERR4560323
ERR4560324
ERR4560325
ERR4560326
ERR4560327
ERR4560328
ERR4560329
ERR4560330
ERR4560331
ERR4560332
ERR4560333
ERR4560334
ERR4560335
ERR4560336
ERR4560337
ERR4560339
ERR4560341
ERR4560342
ERR4560343
ERR4560344
ERR4560345
SRR11838918
SRR11838919
SRR11838920
SRR11838921
SRR11838922
SRR11838923
SRR11838924
SRR11838925
SRR11838926
SRR11838927
SRR11838928
SRR11838929
SRR11838930
SRR11838931
SRR11838932
SRR11838933
SRR11838934
SRR11838935
SRR11838936
SRR11838937
SRR11838938
SRR11838939
SRR11838940
SRR11838941
SRR11838942
SRR11838943
SRR11838944
SRR11838945
SRR11838946
SRR11838947
SRR11838948
SRR11838949
SRR11838950
SRR11838951
SRR11838952
SRR11838953
SRR11838954
SRR11838955
SRR11838956
SRR11838957
SRR11838958
SRR11838959
SRR11838960
SRR11838961
SRR11838962
SRR11838963
SRR11838964
SRR11838965
SRR11838966
SRR11838967
SRR11838968
SRR11838969
SRR11838970
SRR11838971
SRR11838972
SRR11838973
SRR11838974
SRR11838975
SRR11838976
SRR11838977
SRR11838978
SRR11838979
SRR11838980
SRR11838981
SRR11838982
SRR11838983
SRR11838984
SRR11838985
SRR11838986
SRR11838987
SRR11838988
SRR11838989
SRR11838990
SRR11838991
SRR11838992
SRR11838993
SRR11838994
SRR11838995
SRR11838996
SRR11838997
SRR11838998
SRR11838999
SRR11839000
SRR11839001
SRR11839002
SRR11839003
SRR11839004
SRR11839005
SRR11839006
SRR11839007
SRR11839008
SRR11839009
SRR11839010
SRR11839011
SRR11839012
SRR11839013
SRR11839015
SRR11839016
SRR11839017
SRR11839018
SRR11839019
SRR11839020
SRR11839021
SRR11839022
SRR11839023
SRR11839024
SRR11839025
SRR11839026
SRR11839027
SRR11839028
SRR11839029
SRR11839030
SRR11839031
SRR11839032
SRR11839033
SRR11839034
SRR11839035
SRR11839036
SRR11839037
SRR11839039
SRR11839040
SRR11839041
SRR11839042
SRR11839043
SRR11839044
SRR11839045
SRR11839046
SRR11839047
SRR11839048
SRR11839050
SRR11839051
SRR11839052
SRR11839053
SRR11839054
SRR11839055
SRR11839056
SRR11839057
SRR11839058
SRR11839059
SRR11839060
SRR11839061
SRR11839062
SRR11839063
SRR11839064
SRR11839065
SRR11839066
SRR11839067
SRR11839068
SRR11839069
SRR11839070
SRR11839071
SRR11839072
SRR11839073
SRR11839074
SRR11839075
SRR11839076
SRR11839077
SRR11839078
SRR11839079
SRR11839080
SRR11839081
SRR11839082
SRR11839083
SRR11839084
SRR11839085
SRR11839086
SRR11839087
SRR11839088
SRR11839089
SRR11839090
SRR11839091
SRR11839092
SRR11839094
SRR11839095
SRR11839096
SRR11839097
SRR11839098
SRR11839099
SRR11839100
SRR11839101
SRR11839103
SRR11839105
SRR11839106
SRR11839107
SRR11839108
SRR11839109
SRR11839110
SRR11839111
SRR11839112
SRR11839113
SRR11839114
SRR11839115
SRR11839116
SRR11839117
SRR11839118
SRR11839119
SRR11839120
SRR11839121
SRR11839122
SRR11839123
SRR11839124
SRR11839125
SRR11839126
SRR11839127
SRR11839128
SRR11839129
SRR11839130
SRR11839131
SRR11839132
SRR11839133
SRR11839135
SRR11839136
SRR11839137
SRR11839138
SRR11839139
SRR11839140
SRR11839141
SRR11839142
SRR11839143
SRR11839144
SRR11839145
SRR11839146
SRR11839147
SRR12237016
SRR13395717
SRR13395718
SRR13395719
SRR13395720
SRR13395721
SRR13395722
SRR13395723
SRR13395724
SRR13395725
SRR13395726
SRR13395727
SRR13395728
SRR13395730
SRR13395731
SRR13395732
SRR13395733
SRR13395734
SRR13395735
SRR13395736
SRR13395737
SRR13395738
SRR13395740
SRR13395741
SRR13395742
SRR13395750
SRR13395751
SRR13395752
SRR13395753
SRR13395755
SRR13395756
SRR13395757
SRR13395758
SRR13395759
SRR13395760
SRR13395761
SRR13395762
SRR13395763
SRR13395764
SRR13395765
SRR13395766
SRR13395767
SRR13395768
SRR13395769
SRR13395770
SRR13395771
SRR13395772
SRR13395775
SRR13395777
SRR13395780
SRR13395781
SRR13395782
SRR13395783
SRR13395784
SRR13395786
SRR13395788
SRR13395790
SRR13395792
SRR13395793
SRR13395795
SRR13395797
SRR13395798
SRR13395799
SRR13395801
SRR13395802
SRR13395803
SRR13395804
SRR13395805
SRR13395806
SRR13395807
SRR13395808
SRR13395809
SRR13395810
SRR13395811
SRR13395812
SRR13395813
SRR13395814
SRR13395815
SRR13395816
SRR13395817
SRR13395818
SRR13395819
SRR13395820
SRR13395821
SRR13395822
SRR13395823
SRR13395824
SRR13395825
SRR13395826
SRR13395827
SRR13395828
SRR13395829
SRR13395830
SRR13395831
SRR13395832
SRR13395833
SRR13395834
SRR13395835
SRR13395836
SRR13395837
SRR13395838
SRR13395839
SRR13395840
SRR13395841
SRR13395842
SRR13395843
SRR13395844
SRR13395845
SRR13395846
SRR13395847
SRR13395848
SRR13395849
SRR13395850
SRR13395851
SRR13395857
SRR13395858
SRR13395859
SRR13395860
SRR13395861
SRR13395863
SRR13395866
SRR13395867
SRR13395868
SRR13395869
SRR13395870
SRR13395871
SRR13395872
SRR13395873
SRR13395874
SRR13395875
SRR13395876
SRR13395877
SRR13395878
SRR13395879
SRR13395880
SRR13395881
SRR13395882
SRR13395883
SRR13395884
SRR13395885
SRR13395886
SRR13395887
SRR13395888
SRR13395889
SRR13395892
SRR13395893
SRR13395894
SRR13395895
SRR13395896
SRR13395897
SRR13395898
SRR13395899
SRR13395900
SRR13395901
SRR13395902
SRR13395903
SRR13395904
SRR13395905
SRR13395906
SRR13395909
SRR13395910
SRR13395920
SRR13395921
SRR13395922
SRR13395923
SRR13395924
SRR13395925
SRR13395926
SRR13395927
SRR13395928
SRR13395929
SRR13395930
SRR13395931
SRR13395932
SRR13395933
SRR13395934
SRR13395935
SRR13395936
SRR13395937
SRR13395938
SRR13395939
SRR13395940
SRR13395941
SRR13395942
SRR13395943
SRR13395945
SRR13395946
SRR13395947
SRR13395948
SRR13395949
SRR13395950
SRR13395951
SRR13395952
SRR13395953
SRR13395955
SRR13395960
SRR13395961
SRR13395962
SRR13395964
SRR13395967
SRR13395968
SRR13395969
SRR13395971
SRR13395973
SRR13395974
SRR13395975
SRR13395976
SRR13395977
SRR13395978
SRR13395979
SRR13395980
SRR13395981
SRR13395982
SRR13395983
SRR13395984
SRR13395985
SRR13395986
SRR13395987
SRR13395988
SRR13395989
SRR13395990
SRR13395991
SRR13395992
SRR13395993
SRR13395994
SRR13395995
SRR13395996
SRR13395997
SRR13395998
SRR13395999
SRR13396000
SRR13396001
SRR13396002
SRR13396003
SRR13396004
SRR13396005
SRR13396006
SRR13396007
SRR13396008
SRR13396009
SRR13396010
SRR13396011
SRR13396012
SRR13396013
SRR13396014
SRR13396015
SRR13396016
SRR13396017
SRR13396018
SRR13396020
SRR13396022
SRR13396023
SRR13396024
SRR13396025
SRR13396026
SRR13396027
SRR13396028
SRR13396029
SRR13396030
SRR13396031
SRR13396032
SRR13396033
SRR1793663
SRR1793676
SRR1793677
SRR1793680
SRR1793683
SRR1793684
SRR1793685
SRR1793686
SRR1793687
SRR1793688
SRR1793689
SRR1793690
SRR1793691
SRR1793697
SRR1793698
SRR1793700
SRR1793701
SRR1793702
SRR1793703
SRR1793704
SRR1793705
SRR1793706
SRR1793707
SRR1793712
SRR1793713
SRR1793714
SRR1793716
SRR1793718
SRR1793720
SRR1793723
SRR1793726
SRR1793727
SRR1793730
SRR1793731
SRR1793752
SRR1793760
SRR1793761
SRR1793766
SRR1793767
SRR1793769
SRR1793770
SRR1793772
SRR3050003
SRR3050008
SRR3050026
SRR3050037
SRR3050048
SRR3050054
SRR5320594
SRR5320595
SRR5320596
SRR5320597
SRR5320598
SRR5320599
SRR5413272
SRR8177401

## Sheet: Closed_genomes
Strain	Assembly	Size(Mb)	GC%	GenBank accession	Country	Year	Host	Isolation source	Reported strain	Publication
E1	GCA_000835225.1	4.781	69.3	CP010113.1	Egypt	2011		faeces		Amin AS et al., "Ecology and genomic features of infection with Mycobacterium avium subspecies paratuberculosis in Egypt.", Microbiology (Reading), 2015 Apr;161(Pt 4):807-18
E93	GCA_000835265.1	4.78606	69.3	NZ_CP010114.1/CP010114.1	Egypt	2011		faeces		Amin AS et al., "Ecology and genomic features of infection with Mycobacterium avium subspecies paratuberculosis in Egypt.", Microbiology (Reading), 2015 Apr;161(Pt 4):807-18
MAP4	GCA_000390085.1	4.82942	69.3	NC_021200.1/CP005928.1	America	2004	Human	Breast milk	Type II	Bannantine JP et al., "Complete Genome Sequence of Mycobacterium avium subsp. paratuberculosis, Isolated from Human Breast Milk.", Genome Announc, 2014 Feb 6;2(1)
JII-1961	GCA_002211525.1	4.82973	69.3	NZ_CP022105.1/CP022105.1	Germany	2003	Bovine	ileocaecal lymph node	Type II	Möbius P et al., "Comprehensive insights in the Mycobacterium avium subsp. paratuberculosis genome using new WGS data of sheep strain JIII-386 from Germany.", Genome Biol Evol, 2015 Sep;7(9):2585-2601
MAP/TANUVAS/TN/India/2008	GCA_001653355.1	4.82978	69.3	NZ_CP015495.1/CP015495.1	India	2008	Bovine
K-10	GCA_000007865.1	4.82978	69.3	NC_002944.2/AE016958.1	America	1975	Bovine	faeces	Type II	Li Lingling
MAPK_CN9/15	GCA_003713045.1	4.83126	69.3	NZ_CP033427.1/CP033427.1	South Korea	2014	Bovine
FDAARGOS_305	GCA_002208705.2	4.83248	69.3	NZ_CP022095.2/CP022095.2		1990	Bovine	faeces	Type II	Sichtig H et al., "FDA-ARGOS is a database with public quality-controlled reference genomes for diagnostic use and regulatory science.", Nat Commun, 2019 Jul 25;10(1):3313
42-13-1	GCA_016749935.1	4.83274	69.3	NZ_CP066812.1/CP066812.1	Japan	2010	Bovine			Ueno Y et al., "Complete Genome Sequence of Mycobacterium avium subsp. paratuberculosis Strain 42-13-1, Isolated in Japan.", Microbiol Resour Announc, 2021 Apr 15;10(15)
MAPK_CN4/13	GCA_003815795.1	4.83655	69.3	NZ_CP033910.1/CP033910.1	South Korea	2014	Bovine
MAPK_CN7/15	GCA_003713025.1	4.83715	69.3	NZ_CP033428.1/CP033428.1	South Korea	2014	Bovine
MAPK_JJ1/13	GCA_003816035.1	4.83865	69.3	NZ_CP033909.1/CP033909.1	South Korea	2014	Bovine
MAPK_JB16/15	GCA_003815815.1	4.83877	69.3	NZ_CP033911.1/CP033911.1	South Korea	2014	Bovine
DSM 44135	GCA_013357385.1	4.83903	69.3	NZ_CP053068.1/CP053068.1	Germany	Unknown	Bovine	faeces	Type II	Goethe R et al., "Complete Genome Sequence and Manual Reannotation of Mycobacterium avium subsp. paratuberculosis Strain DSM 44135.", Microbiol Resour Announc, 2020 Aug 13;9(33)
JIII-386	GCA_002232005.2	4.88911	69.2	CP042454.1	Germany	2003	Ovine	ileal mucosa	Type III	Wibberg D et al., "Complete Genome Sequence of Ovine Mycobacterium avium subsp. paratuberculosis Strain JIII-386 (MAP-S/type III) and Its Comparison to MAP-S/type I, MAP-C, and M. avium Complex Genomes.", Microorganisms, 2020 Dec 29;9(1)
S397	GCA_000219085.3	4.89576	69.3	NZ_CP053749.1/CP053749.1	America	2004?	Ovine		Type III
Telford	GCA_003957335.1	4.90743	69.2	NZ_CP033688.1/CP033688.1	Australia	1998	Ovine	faeces	Type I

## Sheet: Current_study
Study ID		SRA data avaliable under Bioproject PRJNA809746
110b
110c
111a
111b
111c
112a
112b
112c
115a
115b
115c
117b
117c
118a
119b
119c
121b
121c
123b
126a
126b
127a
127b
127c
128b
128c
129c
130a
130b
130c
132a
132c
133b
133c
135a
135b
135c
14a
14b
16a
16b
18b
18c
21b
21c
22b
22c
MAP3316
MAP3317
MAP3324
MAP3325
MAP3326
MAP3341
MAP3343
MAP3384
MAP3391
MAP3413
MAP3446
MAP3448
MAP3449
MAP3450
MAP3453
MAP3457
MAP3460
MAP4345
MAP4350
MAPC3
